# Supplementary material for: Heteroaryl Bishydrazono Nitroimidazoles: A Unique Structural Skeleton with Potent Multitargeting Antibacterial Activity
Source: Int J Mol Sci. 2025 Dec 8;26(24):11836. doi: 10.3390/ijms262411836 (PMC12733231; doi:10.3390/ijms262411836)
Supplement: Supplementary file 1 [file ijms-26-11836-s001.zip]

Archive with 1 entries (1 files):
- ijms-4000502-supplementary.pdf
